# Supplementary material for: Enhancing Early Integration of Pediatric Palliative Care: Evaluating a Clinician-Based Versus Criteria-Based Referral Process in Pediatric Oncology
Source: Children (Basel). 2026 Jul 15;13(7):927. doi: 10.3390/children13070927 (PMC13406938; doi:10.3390/children13070927)
Supplement: Supplementary file 1 [file children-13-00927-s001.zip]

Archive with 1 entries (1 files):
- children-4379024-supplementary.pdf
